# Supplementary material for: Sex and Age Dependencies of Aqueductal Cerebrospinal Fluid Dynamics Parameters in Healthy Subjects
Source: Front Aging Neurosci. 2019 Aug 2;11:199. doi: 10.3389/fnagi.2019.00199 (PMC6688190; doi:10.3389/fnagi.2019.00199)
Supplement: Supplementary file 1 [file Data_Sheet_1.xlsx]

## Sheet: data volunteers
Subject ID	gender	subjectCatID	stroke volume	Forward flow vol.	Backward flow vol.	Regurgitant fract.	Ab. stroke volume	Mean flux	stroke distance	Mean velocity	Peak velocity	Peak pressure gradient	Heart Rate	age
KSWFlow_Vol_008	male	volunteers	0.02	0.08	0.06	0.73	0.14	0.02	0.35	0.37	9.35	0.03	64	17
KSWFlow_Vol_124	male	volunteers	0.01	0.03	0.02	0.73	0.06	0.01	0.15	0.17	12.6	0.06	66	18
KSWFlow_Vol_128	male	volunteers	0.02	0.12	0.1	0.85	0.22	0.02	0.23	0.25	18.14	0.13	65	23
KSWFlow_Vol_056	male	volunteers	0.03	0.11	0.08	0.74	0.18	0.03	0.41	0.39	8.85	0.03	57	24
KSWFlow_Vol_001	male	volunteers	0.01	0.04	0.03	0.7	0.07	0.01	0.34	0.36	6.41	0.02	63	25
KSWFlow_Vol_010	male	volunteers	0.02	0.09	0.07	0.76	0.16	0.02	0.43	0.4	7.98	0.03	56	25
KSWFlow_Vol_035	male	volunteers	0.01	0.02	0.02	0.67	0.04	0.01	0.27	0.25	5.68	0.01	56	27
KSWFlow_Vol_075	male	volunteers	0.01	0.04	0.03	0.74	0.08	0.02	0.28	0.41	10.6	0.04	87	27
KSWFlow_Vol_082	male	volunteers	0.03	0.12	0.09	0.76	0.21	0.03	0.48	0.57	14.37	0.08	71	27
KSWFlow_Vol_026	male	volunteers	0.02	0.07	0.05	0.71	0.12	0.02	0.31	0.36	7.99	0.03	70	29
KSWFlow_Vol_074	male	volunteers	0.01	0.04	0.03	0.69	0.07	0.01	0.3	0.3	5.83	0.01	60	29
KSWFlow_Vol_054	male	volunteers	0.03	0.12	0.09	0.74	0.21	0.03	0.7	0.7	14.27	0.08	60	31
KSWFlow_Vol_025	male	volunteers	0.01	0.04	0.03	0.72	0.08	0.01	0.36	0.33	7.84	0.02	56	32
KSWFlow_Vol_083	male	volunteers	0.01	0.02	0.01	0.62	0.03	0.01	0.26	0.27	5.87	0.01	63	33
KSWFlow_Vol_061	male	volunteers	0.02	0.05	0.04	0.7	0.09	0.02	0.38	0.47	9.72	0.04	74	34
KSWFlow_Vol_084	male	volunteers	0.01	0.04	0.03	0.74	0.06	0.01	0.25	0.32	9.9	0.04	77	34
KSWFlow_Vol_012	male	volunteers	0.01	0.02	0.01	0.61	0.04	0.01	0.29	0.33	5.15	0.01	67	35
KSWFlow_Vol_081	male	volunteers	0.01	0.03	0.02	0.68	0.05	0.01	0.32	0.35	8.18	0.03	64	37
KSWFlow_Vol_094	male	volunteers	0.01	0.04	0.03	0.7	0.06	0.01	0.34	0.4	7.23	0.02	70	37
KSWFlow_Vol_036	male	volunteers	0.01	0.03	0.03	0.74	0.06	0.01	0.29	0.29	6.03	0.01	61	37
KSWFlow_Vol_102	male	volunteers	0.01	0.03	0.03	0.79	0.06	0.01	0.31	0.34	10.64	0.05	66	39
KSWFlow_Vol_108	male	volunteers	0.02	0.08	0.07	0.79	0.15	0.02	0.46	0.47	14.87	0.09	61	39
KSWFlow_Vol_021	male	volunteers	0.01	0.03	0.02	0.58	0.05	0.01	0.74	0.87	NaN	NaN	71	41
KSWFlow_Vol_038	male	volunteers	0.01	0.03	0.02	0.73	0.06	0.01	0.33	0.32	7.12	0.02	58	41
KSWFlow_Vol_092	male	volunteers	0.01	0.03	0.02	0.68	0.06	0.01	0.34	0.39	9.15	0.03	67	41
KSWFlow_Vol_018	male	volunteers	0.02	0.1	0.08	0.78	0.17	0.02	0.4	0.35	12.6	0.06	52	42
KSWFlow_Vol_049	male	volunteers	0	0.03	0.02	0.87	0.05	0	0.06	0.07	4.52	0.01	77	46
KSWFlow_Vol_080	male	volunteers	0.02	0.06	0.04	0.72	0.1	0.02	0.38	0.48	11.09	0.05	76	47
KSWFlow_Vol_123	male	volunteers	0.03	0.16	0.13	0.81	0.3	0.03	0.31	0.28	11.42	0.05	54	49
KSWFlow_Vol_069	male	volunteers	0.02	0.09	0.06	0.74	0.15	0.03	0.29	0.34	8.51	0.03	70	50
KSWFlow_Vol_031	male	volunteers	0.02	0.06	0.04	0.69	0.1	0.02	0.34	0.38	12.96	0.07	68	50
KSWFlow_Vol_039	male	volunteers	0	0.03	0.02	0.84	0.05	0.01	0.1	0.15	5.96	0.01	86	52
KSWFlow_Vol_126	male	volunteers	0.03	0.06	0.03	0.47	0.08	0.03	0.64	0.68	8.92	0.03	64	52
KSWFlow_Vol_087	male	volunteers	0.03	0.08	0.06	0.7	0.14	0.03	0.73	0.79	18.86	0.14	65	57
KSWFlow_Vol_020	male	volunteers	0.01	0.04	0.02	0.62	0.06	0.01	0.38	0.39	7.13	0.02	62	59
KSWFlow_Vol_041	male	volunteers	0.04	0.11	0.07	0.66	0.18	0.07	0.38	0.7	11.18	0.05	111	60
KSWFlow_Vol_093	male	volunteers	0.02	0.07	0.05	0.73	0.13	0.02	0.48	0.49	11.38	0.05	61	60
KSWFlow_Vol_120	male	volunteers	0.04	0.15	0.11	0.74	0.26	0.03	0.56	0.48	16.21	0.11	51	62
KSWFlow_Vol_129	male	volunteers	0.03	0.14	0.1	0.76	0.24	0.03	0.3	0.28	10.88	0.05	56	64
KSWFlow_Vol_033	male	volunteers	0.02	0.06	0.04	0.67	0.11	0.02	0.42	0.41	9.42	0.04	59	65
KSWFlow_Vol_027	male	volunteers	0.01	0.04	0.03	0.66	0.06	0.01	0.32	0.33	7.13	0.02	62	67
KSWFlow_Vol_060	male	volunteers	0.04	0.1	0.07	0.65	0.17	0.04	0.55	0.64	18.6	0.14	70	67
KSWFlow_Vol_064	male	volunteers	0.02	0.08	0.05	0.68	0.13	0.03	0.46	0.48	11.38	0.05	63	67
KSWFlow_Vol_110	male	volunteers	0.01	0.02	0.01	0.54	0.03	0.01	0.37	0.38	5.82	0.01	63	68
KSWFlow_Vol_134	male	volunteers	0.02	0.05	0.03	0.56	0.07	0.02	0.37	0.42	9.12	0.03	67	68
KSWFlow_Vol_091	male	volunteers	0.02	0.07	0.04	0.67	0.11	0.02	0.45	0.34	11.72	0.05	45	69
KSWFlow_Vol_073	male	volunteers	0.06	0.18	0.12	0.68	0.3	0.05	1.05	0.91	16.9	0.11	52	70
KSWFlow_Vol_135	male	volunteers	0.03	0.11	0.08	0.73	0.19	0.04	0.31	0.39	11.53	0.05	75	70
KSWFlow_Vol_063	male	volunteers	0.02	0.09	0.07	0.8	0.16	0.03	0.27	0.43	12.2	0.06	94	71
KSWFlow_Vol_130	male	volunteers	0.02	0.05	0.03	0.62	0.08	0.02	0.21	0.24	6.68	0.02	70	71
KSWFlow_Vol_019	male	volunteers	0	0.04	0.03	0.94	0.07	0	0.03	0.04	6.83	0.02	80	72
KSWFlow_Vol_044	male	volunteers	0.02	0.07	0.05	0.68	0.11	0.03	0.21	0.24	12.53	0.06	71	72
KSWFlow_Vol_096	male	volunteers	0.05	0.15	0.11	0.7	0.26	0.05	0.56	0.56	11.85	0.06	61	72
KSWFlow_Vol_103	male	volunteers	0.03	0.1	0.07	0.7	0.16	0.04	0.34	0.47	9.72	0.04	81	75
KSWFlow_Vol_113	male	volunteers	0.01	0.06	0.05	0.82	0.1	0.01	0.34	0.36	10.21	0.04	64	75
KSWFlow_Vol_042	male	volunteers	0.03	0.1	0.06	0.64	0.16	0.04	0.78	0.99	12.78	0.07	76	76
KSWFlow_Vol_037	male	volunteers	0.02	0.04	0.03	0.64	0.07	0.02	0.73	0.78	15.34	0.09	64	78
KSWFlow_Vol_086	male	volunteers	0.02	0.05	0.03	0.67	0.08	0.02	0.31	0.31	6.45	0.02	59	78
KSWFlow_Vol_101	male	volunteers	0.01	0.04	0.03	0.77	0.08	0.01	0.25	0.25	6.4	0.02	60	80
KSWFlow_Vol_105	male	volunteers	0.02	0.05	0.04	0.68	0.09	0.03	0.33	0.48	7.64	0.02	87	81
KSWFlow_Vol_055	male	volunteers	0.03	0.08	0.05	0.61	0.12	0.03	0.79	0.84	13.34	0.07	64	82
KSWFlow_Vol_133	male	volunteers	0.04	0.14	0.1	0.69	0.24	0.04	0.32	0.31	11.37	0.05	58	86
KSWFlow_Vol_007	female	volunteers	0.02	0.08	0.07	0.79	0.15	0.02	0.35	0.4	9.66	0.04	70	18
KSWFlow_Vol_106	female	volunteers	0	0.02	0.02	0.77	0.04	0.01	0.21	0.29	6.38	0.02	83	18
KSWFlow_Vol_013	female	volunteers	0.01	0.03	0.02	0.7	0.05	0.01	0.3	0.32	5.56	0.01	66	25
KSWFlow_Vol_003	female	volunteers	0.01	0.03	0.02	0.07	0.06	0.01	0.29	0.37	7.5	0.02	78	26
KSWFlow_Vol_006	female	volunteers	0.01	0.04	0.03	0.67	0.06	0.01	0.32	0.27	7.67	0.02	52	26
KSWFlow_Vol_009	female	volunteers	0.01	0.04	0.03	0.69	0.06	0.01	0.22	0.24	4.87	0.01	65	26
KSWFlow_Vol_029	female	volunteers	0	0.01	0.01	0.75	0.02	0	0.12	0.16	5.04	0.01	85	26
KSWFlow_Vol_070	female	volunteers	0.02	0.08	0.06	0.74	0.14	0.02	0.43	0.48	8.77	0.03	67	26
KSWFlow_Vol_046	female	volunteers	0.02	0.05	0.03	0.54	0.08	0.03	0.51	0.58	10.57	0.04	69	27
KSWFlow_Vol_117	female	volunteers	0	0.01	0.01	0.89	0.02	0	0.05	0.08	3.92	0.01	108	27
KSWFlow_Vol_131	female	volunteers	0.01	0.02	0.01	0.67	0.03	0.01	0.14	0.14	5.1	0.01	60	27
KSWFlow_Vol_004	female	volunteers	0.01	0.01	0	0.25	0.01	0.01	0.36	0.38	2.76	0	62	29
KSWFlow_Vol_002	female	volunteers	0.01	0.03	0.02	0.73	0.06	0.01	0.28	0.4	10.06	0.04	88	30
KSWFlow_Vol_014	female	volunteers	0.01	0.06	0.05	0.86	0.12	0.01	0.17	0.16	10.1	0.04	56	30
KSWFlow_Vol_045	female	volunteers	0	0.01	0.01	0.79	0.02	0	0.1	0.14	3.82	0.01	85	33
KSWFlow_Vol_076	female	volunteers	0.01	0.03	0.02	0.71	0.05	0.01	0.41	0.37	6.36	0.02	54	33
KSWFlow_Vol_028	female	volunteers	0.01	0.03	0.02	0.57	0.04	0.01	0.49	0.58	7.33	0.02	71	37
KSWFlow_Vol_028	female	volunteers	0	0.02	0.02	0.8	0.04	0	0.16	0.2	6.96	0.02	75	37
KSWFlow_Vol_071	female	volunteers	0.02	0.06	0.04	0.69	0.11	0.02	0.52	0.56	13.2	0.07	64	37
KSWFlow_Vol_077	female	volunteers	0.02	0.04	0.02	0.54	0.07	0.02	0.72	0.8	11.21	0.05	67	37
KSWFlow_Vol_032	female	volunteers	0.01	0.04	0.03	0.77	0.07	0.01	0.19	0.15	6.24	0.02	49	38
KSWFlow_Vol_065	female	volunteers	0	0.01	0.01	0.62	0.02	0.01	0.2	0.3	5.46	0.01	91	38
KSWFlow_Vol_034	female	volunteers	0.02	0.04	0.03	0.64	0.07	0.02	0.49	0.53	12.23	0.06	65	39
KSWFlow_Vol_058	female	volunteers	0.01	0.03	0.02	0.6	0.04	0.01	0.43	0.44	6.28	0.02	61	40
KSWFlow_Vol_005	female	volunteers	0.01	0.03	0.02	0.67	0.05	0.01	0.27	0.32	6.12	0.01	70	45
KSWFlow_Vol_062	female	volunteers	0.02	0.05	0.03	0.67	0.09	0.02	0.55	0.51	9.58	0.04	55	45
KSWFlow_Vol_068	female	volunteers	0.01	0.05	0.04	0.83	0.1	0.01	0.23	0.25	12.05	0.06	64	45
KSWFlow_Vol_024	female	volunteers	0.01	0.06	0.05	0.88	0.11	0.01	0.22	0.2	10.02	0.04	54	49
KSWFlow_Vol_066	female	volunteers	0.02	0.07	0.05	0.7	0.12	0.02	0.41	0.45	7.1	0.02	66	49
KSWFlow_Vol_053	female	volunteers	0.01	0.06	0.05	0.84	0.11	0.01	0.33	0.41	15.73	0.1	74	50
KSWFlow_Vol_072	female	volunteers	0.01	0.02	0.01	0.6	0.03	0.01	0.29	0.45	6.38	0.02	92	50
KSWFlow_Vol_122	female	volunteers	0.01	0.06	0.05	0.87	0.11	0.01	0.16	0.17	15	0.09	64	50
KSWFlow_Vol_011	female	volunteers	0.02	0.08	0.07	0.82	0.15	0.01	0.25	0.24	10.61	0.05	58	52
KSWFlow_Vol_030	female	volunteers	0.01	0.03	0.02	0.62	0.05	0.01	0.5	0.59	6.66	0.02	70	52
KSWFlow_Vol_118	female	volunteers	0	0.04	0.04	0.96	0.09	0	0.03	0.04	12.47	0.06	73	53
KSWFlow_Vol_104	female	volunteers	0.01	0.03	0.02	0.73	0.05	0.01	0.36	0.39	6.34	0.02	65	54
KSWFlow_Vol_107	female	volunteers	0.01	0.01	0.01	0.62	0.02	0.01	0.23	0.37	5.45	0.01	95	55
KSWFlow_Vol_115	female	volunteers	0.01	0.02	0.01	0.33	0.02	0.01	0.48	0.51	6.36	0.02	63	55
KSWFlow_Vol_057	female	volunteers	0.01	0.03	0.02	0.65	0.04	0.01	0.41	0.42	7.47	0.02	62	57
KSWFlow_Vol_111	female	volunteers	0.01	0.04	0.03	0.75	0.07	0.01	0.44	0.43	10.42	0.04	59	58
KSWFlow_Vol_114	female	volunteers	0.01	0.05	0.04	0.81	0.1	0.01	0.23	0.22	7.26	0.02	59	65
KSWFlow_Vol_119	female	volunteers	0	0.02	0.02	0.85	0.04	0	0.05	0.05	6.61	0.02	54	67
KSWFlow_Vol_040	female	volunteers	0.01	0.06	0.05	0.78	0.11	0.02	0.31	0.33	7.6	0.02	64	68
KSWFlow_Vol_048	female	volunteers	0.02	0.1	0.08	0.77	0.17	0.03	0.37	0.41	9.93	0.04	67	68
KSWFlow_Vol_043	female	volunteers	0.01	0.03	0.02	0.69	0.05	0.01	0.38	0.38	10.05	0.04	61	69
KSWFlow_Vol_047	female	volunteers	0.01	0.04	0.03	0.74	0.06	0.01	0.24	0.29	6.63	0.02	72	69
KSWFlow_Vol_109	female	volunteers	0.02	0.1	0.08	0.83	0.18	0.02	0.22	0.23	11.89	0.06	61	70
KSWFlow_Vol_088	female	volunteers	0	0.02	0.02	0.83	0.04	0.01	0.15	0.22	7.69	0.02	89	71
KSWFlow_Vol_112	female	volunteers	0	0.03	0.02	0.87	0.05	0	0.1	0.11	7.41	0.02	65	71
KSWFlow_Vol_116	female	volunteers	0.01	0.02	0.01	0.26	0.03	0.02	0.52	0.78	3.62	0.01	90	72
KSWFlow_Vol_089	female	volunteers	0.02	0.07	0.04	0.66	0.11	0.03	0.53	0.68	10.12	0.04	78	73
KSWFlow_Vol_127	female	volunteers	0.01	0.04	0.02	0.63	0.06	0.01	0.31	0.32	9.68	0.04	63	74
KSWFlow_Vol_090	female	volunteers	0.02	0.1	0.07	0.76	0.17	0.03	0.77	0.89	20.58	0.17	69	75
KSWFlow_Vol_098	female	volunteers	0.01	0.03	0.02	0.71	0.05	0.01	0.2	0.27	5.25	0.01	78	75
KSWFlow_Vol_099	female	volunteers	0.01	0.03	0.02	0.71	0.06	0.01	0.44	0.44	10.01	0.04	60	75
KSWFlow_Vol_132	female	volunteers	0.03	0.07	0.04	0.61	0.11	0.02	0.36	0.3	6.22	0.02	49	76
KSWFlow_Vol_121	female	volunteers	0.02	0.06	0.05	0.74	0.11	0.02	0.32	0.36	12.11	0.06	68	77
KSWFlow_Vol_052	female	volunteers	0.01	0.01	0.01	0.52	0.02	0.01	0.29	0.36	5.45	0.01	75	78
KSWFlow_Vol_078	female	volunteers	0.01	0.04	0.03	0.69	0.07	0.01	0.57	0.57	10.42	0.04	60	78
KSWFlow_Vol_067	female	volunteers	0.03	0.09	0.06	0.66	0.14	0.03	0.51	0.57	11.59	0.05	66	79
KSWFlow_Vol_100	female	volunteers	0.03	0.09	0.06	0.64	0.15	0.04	0.46	0.54	8.83	0.03	71	79
KSWFlow_Vol_085	female	volunteers	0.01	0.05	0.04	0.77	0.09	0.02	0.53	0.75	9.92	0.04	85	80
KSWFlow_Vol_059	female	volunteers	0.02	0.09	0.07	0.74	0.15	0.02	0.69	0.73	16.89	0.11	64	81
KSWFlow_Vol_097	female	volunteers	0.01	0.03	0.02	0.69	0.06	0.01	0.18	0.27	5.9	0.01	89	82
KSWFlow_Vol_079	female	volunteers	0	0.03	0.03	0.87	0.06	0	0.14	0.14	7.03	0.02	61	84
KSWFlow_Vol_125	female	volunteers	0.03	0.06	0.04	0.57	0.1	0.03	0.59	0.64	13.22	0.07	65	88

## Sheet: Diagramme
Subject ID	gender	subjectCatID	stroke volume	Forward flow vol.	Backward flow vol.	Regurgitant fract.	Ab. stroke volume	Mean flux	stroke distance	Mean velocity	Peak velocity	Peak pressure gradient	Heart Rate	age
KSWFlow_Vol_008	male	volunteers	0.02	0.08	0.06	0.73	0.14	0.02	0.35	0.37	9.35	0.03	64	17	1
KSWFlow_Vol_124	male	volunteers	0.01	0.03	0.02	0.73	0.06	0.01	0.15	0.17	12.6	0.06	66	18	1
KSWFlow_Vol_128	male	volunteers	0.02	0.12	0.1	0.85	0.22	0.02	0.23	0.25	18.14	0.13	65	23	1
KSWFlow_Vol_056	male	volunteers	0.03	0.11	0.08	0.74	0.18	0.03	0.41	0.39	8.85	0.03	57	24	1
KSWFlow_Vol_001	male	volunteers	0.01	0.04	0.03	0.7	0.07	0.01	0.34	0.36	6.41	0.02	63	25	1
KSWFlow_Vol_010	male	volunteers	0.02	0.09	0.07	0.76	0.16	0.02	0.43	0.4	7.98	0.03	56	25	1
KSWFlow_Vol_035	male	volunteers	0.01	0.02	0.02	0.67	0.04	0.01	0.27	0.25	5.68	0.01	56	27	1
KSWFlow_Vol_075	male	volunteers	0.01	0.04	0.03	0.74	0.08	0.02	0.28	0.41	10.6	0.04	87	27	1
KSWFlow_Vol_082	male	volunteers	0.03	0.12	0.09	0.76	0.21	0.03	0.48	0.57	14.37	0.08	71	27	1
KSWFlow_Vol_026	male	volunteers	0.02	0.07	0.05	0.71	0.12	0.02	0.31	0.36	7.99	0.03	70	29	1
KSWFlow_Vol_074	male	volunteers	0.01	0.04	0.03	0.69	0.07	0.01	0.3	0.3	5.83	0.01	60	29	1
KSWFlow_Vol_054	male	volunteers	0.03	0.12	0.09	0.74	0.21	0.03	0.7	0.7	14.27	0.08	60	31	1
KSWFlow_Vol_025	male	volunteers	0.01	0.04	0.03	0.72	0.08	0.01	0.36	0.33	7.84	0.02	56	32	1
KSWFlow_Vol_083	male	volunteers	0.01	0.02	0.01	0.62	0.03	0.01	0.26	0.27	5.87	0.01	63	33	1
KSWFlow_Vol_061	male	volunteers	0.02	0.05	0.04	0.7	0.09	0.02	0.38	0.47	9.72	0.04	74	34	1
KSWFlow_Vol_084	male	volunteers	0.01	0.04	0.03	0.74	0.06	0.01	0.25	0.32	9.9	0.04	77	34	1
KSWFlow_Vol_012	male	volunteers	0.01	0.02	0.01	0.61	0.04	0.01	0.29	0.33	5.15	0.01	67	35	1
KSWFlow_Vol_081	male	volunteers	0.01	0.03	0.02	0.68	0.05	0.01	0.32	0.35	8.18	0.03	64	37	1
KSWFlow_Vol_094	male	volunteers	0.01	0.04	0.03	0.7	0.06	0.01	0.34	0.4	7.23	0.02	70	37	1
KSWFlow_Vol_036	male	volunteers	0.01	0.03	0.03	0.74	0.06	0.01	0.29	0.29	6.03	0.01	61	37	1
KSWFlow_Vol_102	male	volunteers	0.01	0.03	0.03	0.79	0.06	0.01	0.31	0.34	10.64	0.05	66	39	1
KSWFlow_Vol_108	male	volunteers	0.02	0.08	0.07	0.79	0.15	0.02	0.46	0.47	14.87	0.09	61	39	1
KSWFlow_Vol_021	male	volunteers	0.01	0.03	0.02	0.58	0.05	0.01	0.74	0.87	NaN	NaN	71	41	1
KSWFlow_Vol_038	male	volunteers	0.01	0.03	0.02	0.73	0.06	0.01	0.33	0.32	7.12	0.02	58	41	1
KSWFlow_Vol_092	male	volunteers	0.01	0.03	0.02	0.68	0.06	0.01	0.34	0.39	9.15	0.03	67	41	1
KSWFlow_Vol_018	male	volunteers	0.02	0.1	0.08	0.78	0.17	0.02	0.4	0.35	12.6	0.06	52	42	1
KSWFlow_Vol_049	male	volunteers	0	0.03	0.02	0.87	0.05	0	0.06	0.07	4.52	0.01	77	46	1
KSWFlow_Vol_080	male	volunteers	0.02	0.06	0.04	0.72	0.1	0.02	0.38	0.48	11.09	0.05	76	47	1
KSWFlow_Vol_123	male	volunteers	0.03	0.16	0.13	0.81	0.3	0.03	0.31	0.28	11.42	0.05	54	49	1
KSWFlow_Vol_069	male	volunteers	0.02	0.09	0.06	0.74	0.15	0.03	0.29	0.34	8.51	0.03	70	50	1
KSWFlow_Vol_031	male	volunteers	0.02	0.06	0.04	0.69	0.1	0.02	0.34	0.38	12.96	0.07	68	50	1
															31
KSWFlow_Vol_039	male	volunteers	0	0.03	0.02	0.84	0.05	0.01	0.1	0.15	5.96	0.01	86	52	1
KSWFlow_Vol_126	male	volunteers	0.03	0.06	0.03	0.47	0.08	0.03	0.64	0.68	8.92	0.03	64	52	1
KSWFlow_Vol_087	male	volunteers	0.03	0.08	0.06	0.7	0.14	0.03	0.73	0.79	18.86	0.14	65	57	1
KSWFlow_Vol_020	male	volunteers	0.01	0.04	0.02	0.62	0.06	0.01	0.38	0.39	7.13	0.02	62	59	1
KSWFlow_Vol_041	male	volunteers	0.04	0.11	0.07	0.66	0.18	0.07	0.38	0.7	11.18	0.05	111	60	1
KSWFlow_Vol_093	male	volunteers	0.02	0.07	0.05	0.73	0.13	0.02	0.48	0.49	11.38	0.05	61	60	1
KSWFlow_Vol_120	male	volunteers	0.04	0.15	0.11	0.74	0.26	0.03	0.56	0.48	16.21	0.11	51	62	1
KSWFlow_Vol_129	male	volunteers	0.03	0.14	0.1	0.76	0.24	0.03	0.3	0.28	10.88	0.05	56	64	1
KSWFlow_Vol_033	male	volunteers	0.02	0.06	0.04	0.67	0.11	0.02	0.42	0.41	9.42	0.04	59	65	1
KSWFlow_Vol_027	male	volunteers	0.01	0.04	0.03	0.66	0.06	0.01	0.32	0.33	7.13	0.02	62	67	1
KSWFlow_Vol_060	male	volunteers	0.04	0.1	0.07	0.65	0.17	0.04	0.55	0.64	18.6	0.14	70	67	1
KSWFlow_Vol_064	male	volunteers	0.02	0.08	0.05	0.68	0.13	0.03	0.46	0.48	11.38	0.05	63	67	1
KSWFlow_Vol_110	male	volunteers	0.01	0.02	0.01	0.54	0.03	0.01	0.37	0.38	5.82	0.01	63	68	1
KSWFlow_Vol_134	male	volunteers	0.02	0.05	0.03	0.56	0.07	0.02	0.37	0.42	9.12	0.03	67	68	1
KSWFlow_Vol_091	male	volunteers	0.02	0.07	0.04	0.67	0.11	0.02	0.45	0.34	11.72	0.05	45	69	1								31
KSWFlow_Vol_073	male	volunteers	0.06	0.18	0.12	0.68	0.3	0.05	1.05	0.91	16.9	0.11	52	70	1
KSWFlow_Vol_135	male	volunteers	0.03	0.11	0.08	0.73	0.19	0.04	0.31	0.39	11.53	0.05	75	70	1
KSWFlow_Vol_063	male	volunteers	0.02	0.09	0.07	0.8	0.16	0.03	0.27	0.43	12.2	0.06	94	71	1
KSWFlow_Vol_130	male	volunteers	0.02	0.05	0.03	0.62	0.08	0.02	0.21	0.24	6.68	0.02	70	71	1
KSWFlow_Vol_019	male	volunteers	0	0.04	0.03	0.94	0.07	0	0.03	0.04	6.83	0.02	80	72	1
KSWFlow_Vol_044	male	volunteers	0.02	0.07	0.05	0.68	0.11	0.03	0.21	0.24	12.53	0.06	71	72	1
KSWFlow_Vol_096	male	volunteers	0.05	0.15	0.11	0.7	0.26	0.05	0.56	0.56	11.85	0.06	61	72	1
KSWFlow_Vol_103	male	volunteers	0.03	0.1	0.07	0.7	0.16	0.04	0.34	0.47	9.72	0.04	81	75	1
KSWFlow_Vol_113	male	volunteers	0.01	0.06	0.05	0.82	0.1	0.01	0.34	0.36	10.21	0.04	64	75	1
KSWFlow_Vol_042	male	volunteers	0.03	0.1	0.06	0.64	0.16	0.04	0.78	0.99	12.78	0.07	76	76	1
KSWFlow_Vol_037	male	volunteers	0.02	0.04	0.03	0.64	0.07	0.02	0.73	0.78	15.34	0.09	64	78	1
KSWFlow_Vol_086	male	volunteers	0.02	0.05	0.03	0.67	0.08	0.02	0.31	0.31	6.45	0.02	59	78	1
KSWFlow_Vol_101	male	volunteers	0.01	0.04	0.03	0.77	0.08	0.01	0.25	0.25	6.4	0.02	60	80	1
KSWFlow_Vol_105	male	volunteers	0.02	0.05	0.04	0.68	0.09	0.03	0.33	0.48	7.64	0.02	87	81	1
KSWFlow_Vol_055	male	volunteers	0.03	0.08	0.05	0.61	0.12	0.03	0.79	0.84	13.34	0.07	64	82	1
KSWFlow_Vol_133	male	volunteers	0.04	0.14	0.1	0.69	0.24	0.04	0.32	0.31	11.37	0.05	58	86	1
															31
KSWFlow_Vol_007	female	volunteers	0.02	0.08	0.07	0.79	0.15	0.02	0.35	0.4	9.66	0.04	70	18	1
KSWFlow_Vol_106	female	volunteers	0	0.02	0.02	0.77	0.04	0.01	0.21	0.29	6.38	0.02	83	18	1
KSWFlow_Vol_013	female	volunteers	0.01	0.03	0.02	0.7	0.05	0.01	0.3	0.32	5.56	0.01	66	25	1
KSWFlow_Vol_003	female	volunteers	0.01	0.03	0.02	0.07	0.06	0.01	0.29	0.37	7.5	0.02	78	26	1
KSWFlow_Vol_006	female	volunteers	0.01	0.04	0.03	0.67	0.06	0.01	0.32	0.27	7.67	0.02	52	26	1
KSWFlow_Vol_009	female	volunteers	0.01	0.04	0.03	0.69	0.06	0.01	0.22	0.24	4.87	0.01	65	26	1
KSWFlow_Vol_029	female	volunteers	0	0.01	0.01	0.75	0.02	0	0.12	0.16	5.04	0.01	85	26	1
KSWFlow_Vol_070	female	volunteers	0.02	0.08	0.06	0.74	0.14	0.02	0.43	0.48	8.77	0.03	67	26	1
KSWFlow_Vol_046	female	volunteers	0.02	0.05	0.03	0.54	0.08	0.03	0.51	0.58	10.57	0.04	69	27	1
KSWFlow_Vol_117	female	volunteers	0	0.01	0.01	0.89	0.02	0	0.05	0.08	3.92	0.01	108	27	1
KSWFlow_Vol_131	female	volunteers	0.01	0.02	0.01	0.67	0.03	0.01	0.14	0.14	5.1	0.01	60	27	1
KSWFlow_Vol_004	female	volunteers	0.01	0.01	0	0.25	0.01	0.01	0.36	0.38	2.76	0	62	29	1
KSWFlow_Vol_002	female	volunteers	0.01	0.03	0.02	0.73	0.06	0.01	0.28	0.4	10.06	0.04	88	30	1
KSWFlow_Vol_014	female	volunteers	0.01	0.06	0.05	0.86	0.12	0.01	0.17	0.16	10.1	0.04	56	30	1
KSWFlow_Vol_045	female	volunteers	0	0.01	0.01	0.79	0.02	0	0.1	0.14	3.82	0.01	85	33	1
KSWFlow_Vol_076	female	volunteers	0.01	0.03	0.02	0.71	0.05	0.01	0.41	0.37	6.36	0.02	54	33	1
KSWFlow_Vol_028	female	volunteers	0.01	0.03	0.02	0.57	0.04	0.01	0.49	0.58	7.33	0.02	71	37	1
KSWFlow_Vol_028	female	volunteers	0	0.02	0.02	0.8	0.04	0	0.16	0.2	6.96	0.02	75	37	1
KSWFlow_Vol_071	female	volunteers	0.02	0.06	0.04	0.69	0.11	0.02	0.52	0.56	13.2	0.07	64	37	1
KSWFlow_Vol_077	female	volunteers	0.02	0.04	0.02	0.54	0.07	0.02	0.72	0.8	11.21	0.05	67	37	1
KSWFlow_Vol_032	female	volunteers	0.01	0.04	0.03	0.77	0.07	0.01	0.19	0.15	6.24	0.02	49	38	1
KSWFlow_Vol_065	female	volunteers	0	0.01	0.01	0.62	0.02	0.01	0.2	0.3	5.46	0.01	91	38	1
KSWFlow_Vol_034	female	volunteers	0.02	0.04	0.03	0.64	0.07	0.02	0.49	0.53	12.23	0.06	65	39	1
KSWFlow_Vol_058	female	volunteers	0.01	0.03	0.02	0.6	0.04	0.01	0.43	0.44	6.28	0.02	61	40	1
KSWFlow_Vol_005	female	volunteers	0.01	0.03	0.02	0.67	0.05	0.01	0.27	0.32	6.12	0.01	70	45	1
KSWFlow_Vol_062	female	volunteers	0.02	0.05	0.03	0.67	0.09	0.02	0.55	0.51	9.58	0.04	55	45	1
KSWFlow_Vol_068	female	volunteers	0.01	0.05	0.04	0.83	0.1	0.01	0.23	0.25	12.05	0.06	64	45	1
KSWFlow_Vol_024	female	volunteers	0.01	0.06	0.05	0.88	0.11	0.01	0.22	0.2	10.02	0.04	54	49	1
KSWFlow_Vol_066	female	volunteers	0.02	0.07	0.05	0.7	0.12	0.02	0.41	0.45	7.1	0.02	66	49	1
KSWFlow_Vol_053	female	volunteers	0.01	0.06	0.05	0.84	0.11	0.01	0.33	0.41	15.73	0.1	74	50	1
KSWFlow_Vol_072	female	volunteers	0.01	0.02	0.01	0.6	0.03	0.01	0.29	0.45	6.38	0.02	92	50	1
KSWFlow_Vol_122	female	volunteers	0.01	0.06	0.05	0.87	0.11	0.01	0.16	0.17	15	0.09	64	50	1
															32
KSWFlow_Vol_011	female	volunteers	0.02	0.08	0.07	0.82	0.15	0.01	0.25	0.24	10.61	0.05	58	52	1
KSWFlow_Vol_030	female	volunteers	0.01	0.03	0.02	0.62	0.05	0.01	0.5	0.59	6.66	0.02	70	52	1
KSWFlow_Vol_118	female	volunteers	0	0.04	0.04	0.96	0.09	0	0.03	0.04	12.47	0.06	73	53	1
KSWFlow_Vol_104	female	volunteers	0.01	0.03	0.02	0.73	0.05	0.01	0.36	0.39	6.34	0.02	65	54	1
KSWFlow_Vol_107	female	volunteers	0.01	0.01	0.01	0.62	0.02	0.01	0.23	0.37	5.45	0.01	95	55	1
KSWFlow_Vol_115	female	volunteers	0.01	0.02	0.01	0.33	0.02	0.01	0.48	0.51	6.36	0.02	63	55	1
KSWFlow_Vol_057	female	volunteers	0.01	0.03	0.02	0.65	0.04	0.01	0.41	0.42	7.47	0.02	62	57	1
KSWFlow_Vol_111	female	volunteers	0.01	0.04	0.03	0.75	0.07	0.01	0.44	0.43	10.42	0.04	59	58	1
KSWFlow_Vol_114	female	volunteers	0.01	0.05	0.04	0.81	0.1	0.01	0.23	0.22	7.26	0.02	59	65	1
KSWFlow_Vol_119	female	volunteers	0	0.02	0.02	0.85	0.04	0	0.05	0.05	6.61	0.02	54	67	1
KSWFlow_Vol_040	female	volunteers	0.01	0.06	0.05	0.78	0.11	0.02	0.31	0.33	7.6	0.02	64	68	1
KSWFlow_Vol_048	female	volunteers	0.02	0.1	0.08	0.77	0.17	0.03	0.37	0.41	9.93	0.04	67	68	1
KSWFlow_Vol_043	female	volunteers	0.01	0.03	0.02	0.69	0.05	0.01	0.38	0.38	10.05	0.04	61	69	1
KSWFlow_Vol_047	female	volunteers	0.01	0.04	0.03	0.74	0.06	0.01	0.24	0.29	6.63	0.02	72	69	1
KSWFlow_Vol_109	female	volunteers	0.02	0.1	0.08	0.83	0.18	0.02	0.22	0.23	11.89	0.06	61	70	1
KSWFlow_Vol_088	female	volunteers	0	0.02	0.02	0.83	0.04	0.01	0.15	0.22	7.69	0.02	89	71	1
KSWFlow_Vol_112	female	volunteers	0	0.03	0.02	0.87	0.05	0	0.1	0.11	7.41	0.02	65	71	1
KSWFlow_Vol_116	female	volunteers	0.01	0.02	0.01	0.26	0.03	0.02	0.52	0.78	3.62	0.01	90	72	1
KSWFlow_Vol_089	female	volunteers	0.02	0.07	0.04	0.66	0.11	0.03	0.53	0.68	10.12	0.04	78	73	1
KSWFlow_Vol_127	female	volunteers	0.01	0.04	0.02	0.63	0.06	0.01	0.31	0.32	9.68	0.04	63	74	1
KSWFlow_Vol_090	female	volunteers	0.02	0.1	0.07	0.76	0.17	0.03	0.77	0.89	20.58	0.17	69	75	1
KSWFlow_Vol_098	female	volunteers	0.01	0.03	0.02	0.71	0.05	0.01	0.2	0.27	5.25	0.01	78	75	1
KSWFlow_Vol_099	female	volunteers	0.01	0.03	0.02	0.71	0.06	0.01	0.44	0.44	10.01	0.04	60	75	1
KSWFlow_Vol_132	female	volunteers	0.03	0.07	0.04	0.61	0.11	0.02	0.36	0.3	6.22	0.02	49	76	1
KSWFlow_Vol_121	female	volunteers	0.02	0.06	0.05	0.74	0.11	0.02	0.32	0.36	12.11	0.06	68	77	1
KSWFlow_Vol_052	female	volunteers	0.01	0.01	0.01	0.52	0.02	0.01	0.29	0.36	5.45	0.01	75	78	1
KSWFlow_Vol_078	female	volunteers	0.01	0.04	0.03	0.69	0.07	0.01	0.57	0.57	10.42	0.04	60	78	1
KSWFlow_Vol_067	female	volunteers	0.03	0.09	0.06	0.66	0.14	0.03	0.51	0.57	11.59	0.05	66	79	1
KSWFlow_Vol_100	female	volunteers	0.03	0.09	0.06	0.64	0.15	0.04	0.46	0.54	8.83	0.03	71	79	1
KSWFlow_Vol_085	female	volunteers	0.01	0.05	0.04	0.77	0.09	0.02	0.53	0.75	9.92	0.04	85	80	1
KSWFlow_Vol_059	female	volunteers	0.02	0.09	0.07	0.74	0.15	0.02	0.69	0.73	16.89	0.11	64	81	1
KSWFlow_Vol_097	female	volunteers	0.01	0.03	0.02	0.69	0.06	0.01	0.18	0.27	5.9	0.01	89	82	1
KSWFlow_Vol_079	female	volunteers	0	0.03	0.03	0.87	0.06	0	0.14	0.14	7.03	0.02	61	84	1
KSWFlow_Vol_125	female	volunteers	0.03	0.06	0.04	0.57	0.1	0.03	0.59	0.64	13.22	0.07	65	88	1
															34
